# Supplementary material for: Caffeic acid phenethyl ester protects Clostridioides difficile infection by toxin inhibition and microbiota modulation
Source: eLife. 2025 Jun 11;13:RP101757. doi: 10.7554/eLife.101757 (PMC12158428; doi:10.7554/eLife.101757)
Supplement: Figure 2—source data 1. [file elife-101757-fig2-data1.zip]

Archive with 4 entries (3 files):
- PDF file containing original western blots for Figure 2, indicating the relevant bands and treatments/
- PDF file containing original western blots for Figure 2, indicating the relevant bands and treatments/Figure 2-source date 1.tif
- PDF file containing original western blots for Figure 2, indicating the relevant bands and treatments/Figure 2-source date 2.tif
- PDF file containing original western blots for Figure 2, indicating the relevant bands and treatments/Figure 2-source date 3.tif
